# Supplementary material for: DIRAS3 Inhibits Ovarian Cancer Cell Growth by Blocking the Fibronectin-Mediated Integrin β1/FAK/AKT Signaling Pathway
Source: Cells. 2025 Aug 13;14(16):1250. doi: 10.3390/cells14161250 (PMC12384585; doi:10.3390/cells14161250)
Supplement: Supplementary file 1 [file cells-14-01250-s001.zip]

Archive with 1 entries (1 files):
- cells-3689714-supplementary.pdf
